# Supplementary material for: Chemonastic Stalked Glands in the Carnivorous Rainbow Plant Byblis gigantea LINDL. (Byblidaceae, Lamiales)
Source: Int J Mol Sci. 2022 Sep 29;23(19):11514. doi: 10.3390/ijms231911514 (PMC9569831; doi:10.3390/ijms231911514)
Supplement: Supplementary file 1 [file ijms-23-11514-s001.zip]

Archive with 12 entries (12 files):
- Movie S1.avi
- Movie S10.avi
- Movie S11.avi
- Movie S2.avi
- Movie S3.avi
- Movie S4.avi
- Movie S5.avi
- Movie S6.avi
- Movie S7.avi
- Movie S8.avi
- Movie S9.avi
- Supplementary Figures S1-5 and Tables S1-5.pdf
